# Supplementary material for: A meta-analysis of genome-wide association studies using Japanese and Taiwanese has revealed novel loci associated with gout susceptibility
Source: Hum Cell. 2022 Jan 15;35(2):767–70. doi: 10.1007/s13577-021-00665-2 (PMC8866370; doi:10.1007/s13577-021-00665-2)
Supplement: Supplementary file 1 — Supplementary file1 (XLSX 17 KB) [file 13577_2021_665_MOESM1_ESM.xlsx]

## Sheet: Table S1
	Supplementary Table S1 Summary of meta-analyses for gout susceptibility of 11 SNPs in the Japanese and the Taiwanese populations
						Illumina array (Japanese) [ref. 1]					Japonica array (Japanese) [ref. 1]					Replication study (Taiwanese) [ref. 2]					Meta-analysis
	SNP*	A1/A2†	Chr.	Position (bp)‡	Gene	Case	Ctrl	OR (95% CI)	P value		Case	Ctrl	OR (95% CI)	P value		Case	Ctrl	OR (95% CI)	P value		OR (95% CI)	P value	HetP#
	rs1797052	T/C	1	145727683	PDZK1	0.2083	0.18002	1.188 (1.075–1.313)	7.60×10−4		0.22773	0.17576	1.389 (1.183–1.629)	5.68×10−5		0.160403	0.142823	1.147 (0.974–1.350)	1.01×10−1		1.221 (1.132–1.316)	2.15×10−7	0.188026
	rs10167307	G/A	2	75716307	TACR1–EVA1A	0.41451	0.37639	1.235 (1.129–1.351)	3.85×10−6		0.40382	0.38005	1.141 (1.000–1.302)	5.03×10−2		0.293842	0.266441	1.146 (1.005–1.306)	4.18×10−2		1.190 (1.116–1.269)	1.25×10−7	0.503238
	rs1595431	C/T	2	140487507	YY1P2–LRP1B	0.28443	0.31593	0.839 (0.768–0.917)	1.11×10−4		0.29571	0.32802	0.856 (0.745–0.985)	2.94×10−2		0.341153	0.349903	0.962 (0.849–1.090)	5.43×10−1		0.874 (0.820–0.932)	3.95×10−5	0.206159
	rs3772130	G/A	3	121344140	FBXO40	0.099013	0.074126	1.365 (1.188–1.569)	1.13×10−5		0.086567	0.066701	1.258 (0.988–1.601)	6.29×10−2		0.0682731	0.0673913	1.014 (0.802–1.283)	9.07×10−1		1.263 (1.134–1.406)	2.00×10−5	0.102176
	rs16998073	T/A	4	81184341	PRDM8–FGF5	0.27259	0.30619	0.829 (0.758–0.906)	3.82×10−5		0.2769	0.30439	0.859 (0.747–0.988)	3.30×10−2		0.38941	0.435172	0.828 (0.734–0.934)	2.16×10−3		0.835 (0.783–0.890)	3.02×10−8	0.903129
	rs9455501	T/C	6	169299914	SMOC2–LINC01615	0.17063	0.20042	0.833 (0.750–0.925)	6.32×10−4		0.17061	0.21134	0.776 (0.661–0.915)	2.49×10−3		0.164209	0.160464	1.028 (0.876–1.206)	7.36×10−1		0.870 (0.750–1.009)	6.61×10−2	0.0369898
	rs333042	C/T	8	19047771	LOC100128993	0.90308	0.92804	0.713 (0.619–0.820)	2.38×10−6		0.90434	0.92098	0.807 (0.636–1.025)	7.85×10−2		0.889558	0.895068	0.944 (0.781–1.142)	5.54×10−1		0.791 (0.714–0.876)	6.90×10−6	0.064423
	rs685210	G/A	9	38273594	SHB–ALDH1B1	0.8106	0.83729	0.827 (0.746–0.917)	3.02×10−4		0.81849	0.84784	0.816 (0.688–0.969)	2.02×10−2		0.834672	0.833897	1.006 (0.858–1.179)	9.45×10−1		0.864 (0.800–0.933)	1.98×10−4	0.100061
	rs7130932	A/G	11	69266710	MYEOV–LINC01488	0.50939	0.55579	0.849 (0.784–0.918)	4.56×10−5		0.53599	0.55725	0.925 (0.813–1.053)	2.39×10−1		0.414324	0.418801	0.982 (0.871–1.107)	7.64×10−1		0.895 (0.844–0.949)	2.00×10−4	0.118208
	rs12578560	T/G	12	10160527	CLEC1B–CLEC12B	0.55462	0.51371	1.153 (1.065–1.248)	4.16×10−4		0.54691	0.50064	1.227 (1.079–1.395)	1.78×10−3		0.465818	0.479197	0.948 (0.842–1.067)	3.75×10−1		1.104 (0.960–1.268)	1.65×10−1	0.00659778
	rs10847689	C/T	12	122613000	MLXIP	0.28785	0.24336	1.263 (1.155–1.380)	3.03×10−7		0.27625	0.25883	1.112 (0.964–1.284)	1.45×10−1		0.303213	0.273936	1.153 (1.013–1.313)	3.11×10−2		1.202 (1.126–1.283)	3.67×10−8	0.261838
	*dbSNP rs number. †A1, effect allele of which the frequencies are shown in the “Case” and “Ctrl” columns; A2, non-effect allele. ‡SNP positions are based on NCBI human genome reference sequence Build hg19.
	#When heterogeneity was revealed by statistical testing (HetP < 0.05), we implemented the DerSimonian and Laird random-effects model; otherwise, we used the inverse-variance fixed-effects model.
	SNP, single-nucleotide polymorphism; Chr, Chromosome; Ctrl, control; OR, odds ratio; CI, confidence interval; HetP, heterogeneity P value.
	[ref. 1] Nakayama A, Nakatochi M, Kawamura Y, et al. Subtype-specific gout susceptibility loci and enrichment of selection pressure on ABCG2 and ALDH2 identified by subtype genome-wide meta-analyses of clinically defined gout patients. Ann Rheum Dis 2020;79(5):657-65.
	[ref. 2] Chen CJ, Tseng CC, Yen JH, et al. ABCG2 contributes to the development of gout and hyperuricemia in a genome-wide association study. Sci Rep 2018;8(1):3137.
